# Supplementary material for: Apposition of Fibroblasts With Metaplastic Gastric Cells Promotes Dysplastic Transition
Source: Gastroenterology. 2023 Aug;165(2):374–90. doi: 10.1053/j.gastro.2023.04.038 (PMC10375042; doi:10.1053/j.gastro.2023.04.038)
Supplement: Supplementary Table 2 [file mmc2.xlsx]

## Sheet: Cancer vs Infl. No FBs
Supplementary Table 2
Protein	Gene	Gene Symbol	Transcript	SignalP	TargetP	TMHMM	PredGPI	WoLF.PSORT	SecretomeP	Uniprot
ENSP00000190983	ENSG00000064205	WISP2	ENST00000190983	0.892	0.962	PredHel=0	0.940802	extr 24, mito 3.5, cyto_mito 3, lyso 2	0.535	O76076		ENSG00000064205
ENSP00000222543	ENSG00000105825	TFPI2	ENST00000222543	0.812	0.959	PredHel=0	0.186027	extr 28, lyso 2	0.479	P48307		ENSG00000105825
ENSP00000223271	ENSG00000106538	RARRES2	ENST00000223271	0.831	0.9	PredHel=0	0.749357	extr 31	0.971	Q99969		ENSG00000106538
ENSP00000233813	ENSG00000115461	IGFBP5	ENST00000233813	0.863	0.964	PredHel=0	0.503465	extr 28, E.R. 3	0.932	P24593		ENSG00000115461
ENSP00000249842	ENSG00000129009	ISLR	ENST00000249842	0.939	0.97	PredHel=0	1.5e-07	extr 17, plas 3, cyto 3, E.R. 3, lyso 3, cyto	0.632	O14498		ENSG00000129009
ENSP00000255409	ENSG00000133048	CHI3L1	ENST00000255409	0.85	0.887	PredHel=0	0.972752	extr 27, mito 2, lyso 2	0.574	P36222		ENSG00000133048
ENSP00000257359	ENSG00000134917	ADAMTS8	ENST00000257359	0.945	0.923	PredHel=0	0.340377	extr 22, lyso 4, E.R. 3	0.578	Q9UP79		ENSG00000134917
ENSP00000260595	ENSG00000138028	CGREF1	ENST00000260595	0.912	0.952	PredHel=0	0.128315	extr 21, E.R. 3, plas 2, mito 2, golg 2	0.814	Q99674		ENSG00000138028
ENSP00000261292	ENSG00000101670	LIPG	ENST00000261292	0.689	0.935	PredHel=0	0.523161	extr 20, nucl 3.5, cyto_nucl 3, lyso 3, plas	0.905	Q9Y5X9		ENSG00000101670
ENSP00000261862	ENSG00000187720	THSD4	ENST00000261862	0.868	0.82	PredHel=0	0.950102	extr 26, lyso 3, E.R. 2.5	0.605	Q6ZMP0		ENSG00000187720
ENSP00000262464	ENSG00000138829	FBN2	ENST00000262464	0.844	0.949	PredHel=1	0.849264	extr 21, E.R. 3, pero 3, lyso 2, E.R._mito 2,	0.473	P35556		ENSG00000138829
ENSP00000262648	ENSG00000011201	ANOS1	ENST00000262648	0.849	0.949	PredHel=0	0.408019	extr 24, E.R._golg 4, E.R. 3.5, golg 3.5	0.55	P23352		ENSG00000011201
ENSP00000262722	ENSG00000077942	FBLN1	ENST00000262722	0.869	0.961	PredHel=0	0.00492721	extr 27.5, extr_plas 14.5	0.642	P23142		ENSG00000077942
ENSP00000263851	ENSG00000104432	IL7	ENST00000263851	0.739	0.947	PredHel=0	0.777005	extr 29	0.935	P13232		ENSG00000104432
ENSP00000264094	ENSG00000115318	LOXL3	ENST00000264094	0.916	0.973	PredHel=0	0.421659	extr 27, E.R. 2, lyso 2	0.617	P58215		ENSG00000115318
ENSP00000264708	ENSG00000115138	POMC	ENST00000264708	0.823	0.885	PredHel=0	0.305184	extr 27, mito 5	0.843	P01189		ENSG00000115138
ENSP00000265342	ENSG00000053108	FSTL4	ENST00000265342	0.823	0.944	PredHel=0	0.933809	extr 14, mito 6, nucl 5, lyso 3, E.R._mito 3	0.59	Q6MZW2		ENSG00000053108
ENSP00000265441	ENSG00000105989	WNT2	ENST00000265441	0.867	0.954	PredHel=0	0.189919	extr 25, lyso 3, cyto_pero 3	0.906	P09544		ENSG00000105989
ENSP00000266718	ENSG00000139329	LUM	ENST00000266718	0.849	0.917	PredHel=0	0.961007	extr 27, lyso 3	0.584	P51884		ENSG00000139329
ENSP00000266991	ENSG00000139549	DHH	ENST00000266991	0.82	0.932	PredHel=0	0.166534	extr 19.5, extr_plas 11.5, lyso 4, golg 3, pl	0.723	O43323		ENSG00000139549
ENSP00000271643	ENSG00000143382	ADAMTSL4	ENST00000271643	0.917	0.975	PredHel=0	0.967152	extr 26, lyso 3	0.57	Q6UY14		ENSG00000143382
ENSP00000272134	ENSG00000243709	LEFTY1	ENST00000272134	0.903	0.98	PredHel=0	0.879031	extr 18, lyso 5, mito 4, cyto_pero 2.5, nucl	0.507	O75610		ENSG00000243709
ENSP00000278407	ENSG00000149131	SERPING1	ENST00000278407	0.859	0.958	PredHel=0	0.207891	extr 21, E.R. 7.5, E.R._golg 5	0.685	P05155		ENSG00000149131
ENSP00000282470	ENSG00000152583	SPARCL1	ENST00000282470	0.873	0.816	PredHel=0	0.526079	extr 25, mito 4	0.405	Q14515		ENSG00000152583
ENSP00000285311	ENSG00000155011	DKK2	ENST00000285311	0.735	0.879	PredHel=0	0.0827863	extr 32	0.919	Q9UBU2		ENSG00000155011
ENSP00000287814	ENSG00000157150	TIMP4	ENST00000287814	0.844	0.912	PredHel=0	0.727447	extr 24, cyto_mito 4, mito 3.5	0.591	Q99727		ENSG00000157150
ENSP00000292377	ENSG00000213420	GPC2	ENST00000292377	0.633	0.883	PredHel=0	2e-08	extr 16, lyso 7, pero 6	0.169	Q8N158		ENSG00000213420
ENSP00000295760	ENSG00000163520	FBLN2	ENST00000295760	0.88	0.964	PredHel=0	0.233636	extr 16, cyto_pero 4.16667, mito_pero 3.66667	0.613	P98095		ENSG00000163520
ENSP00000296875	ENSG00000164404	GDF9	ENST00000296875	0.819	0.985	PredHel=1	0.146963	extr 24, E.R. 2, lyso 2, golg 2, E.R._golg 2	0.863	B4DXG3		ENSG00000164404
ENSP00000298454	ENSG00000165633	VSTM4	ENST00000298454	0.622	0.602	PredHel=0	0.00154937	extr 28, mito 2	0.948	Q8IW00		ENSG00000165633
ENSP00000299367	ENSG00000166278	C2	ENST00000299367	0.906	0.981	PredHel=0	0.785906	extr 26, E.R. 4	0.59	P06681		ENSG00000166278
ENSP00000299855	ENSG00000149968	MMP3	ENST00000299855	0.89	0.955	PredHel=0	0.207662	extr 17, E.R. 13	0.469	P08254		ENSG00000149968
ENSP00000301770	ENSG00000167992	VWCE	ENST00000301770	0.801	0.858	PredHel=0	0.397909	extr 27, mito 3	0.881	Q96DN2		ENSG00000167992
ENSP00000303208	ENSG00000169174	PCSK9	ENST00000302118	0.935	0.966	PredHel=0	0.953541	extr 19, lyso 10	0.689	Q8NBP7		ENSG00000169174
ENSP00000302234	ENSG00000172156	CCL11	ENST00000305869	0.894	0.943	PredHel=1	0.116497	extr 27, plas 2, lyso 2	0.93	P51671		ENSG00000172156
ENSP00000303550	ENSG00000170891	CYTL1	ENST00000307746	0.748	0.821	PredHel=0	0.794123	extr 24, lyso 3, cyto 2, mito 2, cyto_mito 2	0.938	Q9NRR1		ENSG00000170891
ENSP00000311905	ENSG00000090006	LTBP4	ENST00000308370	0.911	0.912	PredHel=0	0.7292	extr 19, golg 5.5, E.R._golg 4, lyso 3, pero	0.323	Q8N2S1		ENSG00000090006
ENSP00000308893	ENSG00000162804	SNED1	ENST00000310397	0.811	0.851	PredHel=0	0.720359	extr 27, pero 3	0.485	Q8TER0		ENSG00000162804
ENSP00000308107	ENSG00000173083	HPSE	ENST00000311412	0.513	0.932	PredHel=0	0.000508942	extr 17, E.R. 4.5, nucl 3, pero 3, E.R._golg	0.717	Q9Y251		ENSG00000173083
ENSP00000324025	ENSG00000138028	CGREF1	ENST00000312734	0.912	0.952	PredHel=0	0.134903	extr 21, E.R. 3, plas 2, lyso 2, golg 2, E.R.	0.741	Q99674		ENSG00000138028
ENSP00000316333	ENSG00000196352	CD55	ENST00000314754	0.851	0.953	PredHel=0	0.759973	extr 26, extr_plas 14.5, lyso 4	0.45	P08174		ENSG00000196352
ENSP00000315130	ENSG00000120885	CLU	ENST00000316403	0.842	0.958	PredHel=0	0.455985	extr 20, nucl 4.5, lyso 4, cyto_nucl 3.5	0.848	P10909		ENSG00000120885
ENSP00000323929	ENSG00000175899	A2M	ENST00000318602	0.873	0.974	PredHel=0	0.332389	extr 27, lyso 3	0.57	P01023		ENSG00000175899
ENSP00000315731	ENSG00000176845	METRNL	ENST00000320095	0.728	0.32	PredHel=0	0.518582	plas 10, E.R. 8, mito 5, cysk_plas 5, lyso 4,	0.935	Q641Q3		ENSG00000176845
ENSP00000321797	ENSG00000107831	FGF8	ENST00000320185	0.88	0.934	PredHel=0	0.805525	extr 28, lyso 3	0.87	P55075		ENSG00000107831
ENSP00000317145	ENSG00000168621	GDNF	ENST00000326524	0.897	0.951	PredHel=0	0.133623	extr 26, E.R. 3, cyto_pero 2	0.805	P39905		ENSG00000168621
ENSP00000332139	ENSG00000197766	CFD	ENST00000327726	0.791	0.859	PredHel=0	0.352969	extr 28, pero 2	0.953	P00746		ENSG00000197766
ENSP00000331544	ENSG00000077942	FBLN1	ENST00000327858	0.869	0.961	PredHel=0	0.285491	extr 25.5, extr_plas 13.5, lyso 5	0.609	P23142		ENSG00000077942
ENSP00000330658	ENSG00000182752	PAPPA	ENST00000328252	0.891	0.896	PredHel=0	0.47108	extr 26, lyso 2, nucl 1.5, cyto_nucl 1.5	0.397	Q13219		ENSG00000182752
ENSP00000335481	ENSG00000186998	EMID1	ENST00000334018	0.933	0.832	PredHel=1	0.200205	extr 17, mito 8, cyto_mito 5.5, lyso 3	0.317	Q96A84		ENSG00000186998
ENSP00000334186	ENSG00000167992	VWCE	ENST00000335613	0.801	0.858	PredHel=0	0.933584	extr 14.5, extr_plas 14.5, plas 13.5	0.45	Q96DN2		ENSG00000167992
ENSP00000336987	ENSG00000164112	TMEM155	ENST00000337677	0.599	0.81	PredHel=0	0.240174	extr 29	0.926	Q4W5P6		ENSG00000164112
ENSP00000345289	ENSG00000110400	NECTIN1	ENST00000340882	0.892	0.857	PredHel=1	0.399318	extr 14, mito 11, pero 4	0.798	Q15223		ENSG00000110400
ENSP00000342212	ENSG00000077942	FBLN1	ENST00000340923	0.869	0.961	PredHel=0	0.416592	extr 28.5, extr_plas 15	0.776	P23142		ENSG00000077942
ENSP00000345008	ENSG00000140092	FBLN5	ENST00000342058	0.823	0.871	PredHel=0	0.73467	extr 25, lyso 5	0.82	Q9UBX5		ENSG00000140092
ENSP00000342070	ENSG00000164733	CTSB	ENST00000345125	0.841	0.894	PredHel=0	0.218227	extr 25, lyso 7	0.723	P07858		ENSG00000164733
ENSP00000265131	ENSG00000041982	TNC	ENST00000350763	0.837	0.897	PredHel=1	0.161926	extr 26, lyso 3	0.48	P24821		ENSG00000041982
ENSP00000345672	ENSG00000164733	CTSB	ENST00000353047	0.841	0.894	PredHel=0	0.218227	extr 25, lyso 7	0.723	P07858		ENSG00000164733
ENSP00000347484	ENSG00000187720	THSD4	ENST00000355327	0.868	0.82	PredHel=0	0.950102	extr 26, lyso 3, E.R. 2.5	0.605	Q6ZMP0		ENSG00000187720
ENSP00000347596	ENSG00000115380	EFEMP1	ENST00000355426	0.848	0.927	PredHel=0	0.00679136	extr 28, lyso 4	0.74	Q12805		ENSG00000115380
ENSP00000350413	ENSG00000187720	THSD4	ENST00000357769	0.824	0.926	PredHel=0	0.926428	extr 25, E.R. 2, lyso 2	0.597	Q6ZMP0		ENSG00000187720
ENSP00000352455	ENSG00000197614	MFAP5	ENST00000359478	0.644	0.96	PredHel=0	0.825484	extr 32	0.959	Q13361		ENSG00000197614
ENSP00000356031	ENSG00000196352	CD55	ENST00000367064	0.851	0.953	PredHel=0	2.11e-09	extr 27, extr_plas 15	0.213	P08174		ENSG00000196352
ENSP00000356330	ENSG00000203722	RAET1G	ENST00000367361	0.899	0.948	PredHel=0	0.50057	extr 20.5, extr_plas 12, mito 3, plas 2.5, cy	0.904	Q6H3X3		ENSG00000203722
ENSP00000356399	ENSG00000000971	CFH	ENST00000367429	0.911	0.96	PredHel=0	0.534143	extr 19.5, extr_plas 10.5, E.R. 9.5, E.R._gol	0.45	P08603		ENSG00000000971
ENSP00000356572	ENSG00000116260	QSOX1	ENST00000367600	0.927	0.962	PredHel=0	0.795716	extr 14, lyso 9, pero 3, cyto_mito 2.5, mito	0.65	O00391		ENSG00000116260
ENSP00000356633	ENSG00000116183	PAPPA2	ENST00000367661	0.862	0.963	PredHel=0	0.00552467	extr 23, E.R. 4.5, E.R._golg 3.5, lyso 2	0.416	Q9BXP8		ENSG00000116183
ENSP00000356634	ENSG00000116183	PAPPA2	ENST00000367662	0.862	0.963	PredHel=0	0.310929	extr 20, plas 5, E.R._golg 2.5, cysk_plas 2.5	0.44	Q9BXP8		ENSG00000116183
ENSP00000358034	ENSG00000143382	ADAMTSL4	ENST00000369038	0.917	0.975	PredHel=0	0.967152	extr 26, lyso 3	0.57	Q6UY14		ENSG00000143382
ENSP00000358035	ENSG00000143382	ADAMTSL4	ENST00000369039	0.917	0.975	PredHel=0	0.96811	extr 26, lyso 3	0.598	Q6UY14		ENSG00000143382
ENSP00000358037	ENSG00000143382	ADAMTSL4	ENST00000369041	0.917	0.975	PredHel=0	0.976076	extr 25, lyso 5	0.624	Q6UY14		ENSG00000143382
ENSP00000360687	ENSG00000107317	PTGDS	ENST00000371625	0.827	0.945	PredHel=0	0.489691	extr 25, lyso 3, cyto_pero 2.5	0.703	P41222		ENSG00000107317
ENSP00000361956	ENSG00000064205	WISP2	ENST00000372865	0.892	0.958	PredHel=0	0.994194	extr 22, mito 5.5, cyto_mito 5, cyto 3.5	0.556	O76076		ENSG00000064205
ENSP00000361959	ENSG00000064205	WISP2	ENST00000372868	0.892	0.962	PredHel=0	0.940802	extr 24, mito 3.5, cyto_mito 3, lyso 2	0.535	O76076		ENSG00000064205
ENSP00000366246	ENSG00000183098	GPC6	ENST00000377047	0.75	0.919	PredHel=0	5.81e-08	extr 19.5, extr_plas 11, E.R. 8, lyso 3	0.628	Q9Y625		ENSG00000183098
ENSP00000367574	ENSG00000149131	SERPING1	ENST00000378323	0.822	0.94	PredHel=0	0.354149	extr 23, E.R. 7	0.676	P05155		ENSG00000149131
ENSP00000367832	ENSG00000108688	CCL7	ENST00000378569	0.89	0.956	PredHel=0	0.199394	extr 28, plas 1, mito 1, E.R. 1, lyso 1, E.R.	0.927	P80098		ENSG00000108688
ENSP00000367942	ENSG00000164404	GDF9	ENST00000378673	0.819	0.985	PredHel=1	0.146963	extr 24, E.R. 2, lyso 2, golg 2, E.R._golg 2	0.863	O60383		ENSG00000164404
ENSP00000368104	ENSG00000125845	BMP2	ENST00000378827	0.851	0.792	PredHel=1	0.0669345	extr 14, plas 9, E.R. 4, cyto 3.5, cyto_pero	0.936	P12643		ENSG00000125845
ENSP00000370171	ENSG00000115138	POMC	ENST00000380794	0.823	0.885	PredHel=0	0.305184	extr 27, mito 5	0.843	P01189		ENSG00000115138
ENSP00000371790	ENSG00000102678	FGF9	ENST00000382353	0.101	0.114	PredHel=0	0.61733	extr 7, mito 5.5, mito_pero 5.5, nucl 5, cyto	0.915	P31371		ENSG00000102678
ENSP00000377512	ENSG00000115318	LOXL3	ENST00000393937	0.916	0.973	PredHel=0	0.411715	extr 22, lyso 6, pero 3	0.672	P58215		ENSG00000115318
ENSP00000377783	ENSG00000184500	PROS1	ENST00000394236	0.895	0.754	PredHel=0	0.022646	extr 19, E.R. 7, E.R._golg 5, lyso 3	0.547	P07225		ENSG00000184500
ENSP00000377917	ENSG00000164112	TMEM155	ENST00000394394	0.599	0.81	PredHel=0	0.240174	extr 29	0.926	Q4W5P6		ENSG00000164112
ENSP00000377919	ENSG00000164112	TMEM155	ENST00000394396	0.599	0.81	PredHel=0	0.240174	extr 29	0.926	Q4W5P6		ENSG00000164112
ENSP00000378058	ENSG00000115380	EFEMP1	ENST00000394555	0.848	0.927	PredHel=0	0.00679136	extr 28, lyso 4	0.74	Q12805		ENSG00000115380
ENSP00000378118	ENSG00000108700	CCL8	ENST00000394620	0.901	0.953	PredHel=0	0.278658	extr 32	0.907	P80075		ENSG00000108700
ENSP00000378550	ENSG00000129009	ISLR	ENST00000395118	0.939	0.97	PredHel=0	1.5e-07	extr 17, plas 3, cyto 3, E.R. 3, lyso 3, cyto	0.632	O14498		ENSG00000129009
ENSP00000379139	ENSG00000107562	CXCL12	ENST00000395793	0.87	0.953	PredHel=0	0.75355	extr 32	0.92	P48061		ENSG00000107562
ENSP00000379141	ENSG00000107562	CXCL12	ENST00000395795	0.866	0.956	PredHel=0	0.13843	extr 32	0.914	P48061		ENSG00000107562
ENSP00000379170	ENSG00000115138	POMC	ENST00000395826	0.823	0.885	PredHel=0	0.305184	extr 27, mito 5	0.843	P01189		ENSG00000115138
ENSP00000379798	ENSG00000197614	MFAP5	ENST00000396549	0.644	0.915	PredHel=0	0.825467	extr 32	0.963	Q13361		ENSG00000197614
ENSP00000380602	ENSG00000144619	CNTN4	ENST00000397461	0.742	0.957	PredHel=0	1.55e-07	extr 23, nucl 3, plas 2, lyso 2, mito_nucl 2	0.457	Q8IWV2		ENSG00000144619
ENSP00000384871	ENSG00000162804	SNED1	ENST00000401884	0.811	0.851	PredHel=0	0.894013	extr 24, lyso 3, cyto_mito 3, cyto 2, mito 2	0.544	Q8TER0		ENSG00000162804
ENSP00000385452	ENSG00000138028	CGREF1	ENST00000402394	0.912	0.952	PredHel=0	0.134903	extr 21, E.R. 3, plas 2, lyso 2, golg 2, E.R.	0.741	Q99674		ENSG00000138028
ENSP00000385103	ENSG00000138028	CGREF1	ENST00000402550	0.912	0.952	PredHel=0	0.767915	extr 23, plas 2, mito 2, E.R. 2, golg 2, E.R.	0.951	Q99674		ENSG00000138028
ENSP00000385521	ENSG00000077942	FBLN1	ENST00000402984	0.867	0.929	PredHel=0	0.0054885	extr 26.5, extr_plas 14, lyso 5	0.61	B1AHL2		ENSG00000077942
ENSP00000384169	ENSG00000163520	FBLN2	ENST00000404922	0.88	0.964	PredHel=0	0.221086	extr 16, cyto_pero 4.16667, mito_pero 3.66667	0.607	P98095		ENSG00000163520
ENSP00000385419	ENSG00000120885	CLU	ENST00000405140	0.842	0.958	PredHel=0	0.455985	extr 20, nucl 4.5, lyso 4, cyto_nucl 3.5	0.848	P10909		ENSG00000120885
ENSP00000384262	ENSG00000173083	HPSE	ENST00000405413	0.513	0.932	PredHel=0	0.000508942	extr 17, E.R. 4.5, nucl 3, pero 3, E.R._golg	0.717	Q9Y251		ENSG00000173083
ENSP00000385365	ENSG00000119630	PGF	ENST00000405431	0.679	0.965	PredHel=0	0.403669	extr 32	0.911	P49763		ENSG00000119630
ENSP00000386007	ENSG00000162804	SNED1	ENST00000405547	0.811	0.851	PredHel=0	0.662664	extr 27, pero 3	0.53	Q8TER0		ENSG00000162804
ENSP00000386113	ENSG00000138028	CGREF1	ENST00000405600	0.912	0.952	PredHel=0	0.134903	extr 21, E.R. 3, plas 2, lyso 2, golg 2, E.R.	0.741	Q99674		ENSG00000138028
ENSP00000384092	ENSG00000115138	POMC	ENST00000405623	0.823	0.885	PredHel=0	0.305184	extr 27, mito 5	0.843	P01189		ENSG00000115138
ENSP00000414856	ENSG00000152583	SPARCL1	ENST00000418378	0.873	0.816	PredHel=0	0.526079	extr 25, mito 4	0.405	Q14515		ENSG00000152583
ENSP00000396010	ENSG00000144619	CNTN4	ENST00000418658	0.742	0.957	PredHel=0	1.55e-07	extr 23, nucl 3, plas 2, lyso 2, mito_nucl 2	0.457	Q8IWV2		ENSG00000144619
ENSP00000400365	ENSG00000196569	LAMA2	ENST00000421865	0.906	0.879	PredHel=0	0.268815	extr 15, plas 5, E.R. 5, mito 2, golg 2, pero	0.393	P24043		ENSG00000196569
ENSP00000413642	ENSG00000144619	CNTN4	ENST00000427331	0.742	0.957	PredHel=0	1.55e-07	extr 23, nucl 3, plas 2, lyso 2, mito_nucl 2	0.457	Q8IWV2		ENSG00000144619
ENSP00000414378	ENSG00000243364	EFNA4	ENST00000427683	0.673	0.275	PredHel=0	0.00891359	mito 12.5, extr 12, cyto_mito 8.5, cyto 3.5	0.905	P52798		ENSG00000243364
ENSP00000393812	ENSG00000077942	FBLN1	ENST00000442170	0.869	0.961	PredHel=0	0.777185	extr 29.5, extr_plas 15.5	0.703	P23142		ENSG00000077942
ENSP00000389643	ENSG00000105989	WNT2	ENST00000449446	0.867	0.983	PredHel=0	0.376158	extr 24, nucl 5	0.939	F8WDR1		ENSG00000105989
ENSP00000430242	ENSG00000189001	SBSN	ENST00000452271	0.817	0.947	PredHel=0	0.00109233	extr 19, E.R. 8, pero 2, lyso 2	0.33	Q6UWP8		ENSG00000189001
ENSP00000409917	ENSG00000164733	CTSB	ENST00000453527	0.841	0.894	PredHel=0	0.218227	extr 25, lyso 7	0.723	P07858		ENSG00000164733
ENSP00000418009	ENSG00000106538	RARRES2	ENST00000466675	0.831	0.9	PredHel=0	0.749357	extr 31	0.971	Q99969		ENSG00000106538
ENSP00000435033	ENSG00000107317	PTGDS	ENST00000471521	0.827	0.945	PredHel=0	0.489691	extr 25, lyso 3, cyto_pero 2.5	0.703	P41222		ENSG00000107317
ENSP00000418483	ENSG00000106538	RARRES2	ENST00000482669	0.831	0.9	PredHel=0	0.749357	extr 31	0.971	Q99969		ENSG00000106538
ENSP00000419466	ENSG00000105989	WNT2	ENST00000491214	0.867	0.966	PredHel=0	0.869198	extr 24, nucl 5	0.966	C9JUI2		ENSG00000105989
ENSP00000420042	ENSG00000163520	FBLN2	ENST00000492059	0.88	0.964	PredHel=0	0.221086	extr 16, cyto_pero 4.16667, mito_pero 3.66667	0.607	P98095		ENSG00000163520
ENSP00000417382	ENSG00000181744	C3orf58	ENST00000495414	0.106	0.107	PredHel=0	0.788736	extr 11, cyto 10.5, cyto_nucl 10, nucl 8.5	0.924	Q8NDZ4		ENSG00000181744
ENSP00000427548	ENSG00000145147	SLIT2	ENST00000503823	0.826	0.92	PredHel=0	0.101172	extr 26, E.R. 2.5, lyso 2, E.R._golg 2	0.394	O94813		ENSG00000145147
ENSP00000422261	ENSG00000145147	SLIT2	ENST00000503837	0.826	0.92	PredHel=0	0.100708	extr 26, E.R. 2.5, lyso 2, E.R._golg 2	0.409	O94813		ENSG00000145147
ENSP00000422591	ENSG00000145147	SLIT2	ENST00000504154	0.826	0.92	PredHel=0	0.101928	extr 27, E.R. 2.5, E.R._golg 2	0.407	O94813		ENSG00000145147
ENSP00000424571	ENSG00000138829	FBN2	ENST00000508053	0.844	0.949	PredHel=1	0.849264	extr 21, E.R. 3, pero 3, lyso 2, E.R._mito 2,	0.473	P35556		ENSG00000138829
ENSP00000421038	ENSG00000173083	HPSE	ENST00000509906	0.513	0.932	PredHel=0	0.0101399	extr 21, E.R. 3, pero 3, nucl 2, mito 2, mito	0.82	Q9Y251		ENSG00000173083
ENSP00000423265	ENSG00000173083	HPSE	ENST00000512196	0.513	0.932	PredHel=0	0.000446938	extr 17, mito 4, E.R. 4, E.R._mito 4	0.766	Q9Y251		ENSG00000173083
ENSP00000421365	ENSG00000173083	HPSE	ENST00000513463	0.513	0.932	PredHel=0	0.000700264	extr 16, mito 5, E.R. 4, mito_pero 4	0.739	Q9Y251		ENSG00000173083
ENSP00000428771	ENSG00000189001	SBSN	ENST00000518157	0.817	0.947	PredHel=0	0.000327446	extr 28, E.R. 3	0.539	Q6UWP8		ENSG00000189001
ENSP00000431112	ENSG00000165078	CPA6	ENST00000518549	0.672	0.771	PredHel=0	0.51785	mito 15.5, extr 9, mito_pero 8.5, cyto 5	0.932	Q8N4T0		ENSG00000165078
ENSP00000427750	ENSG00000104432	IL7	ENST00000520269	0.739	0.949	PredHel=0	0.77807	extr 31	0.943	P13232		ENSG00000104432
ENSP00000429620	ENSG00000120885	CLU	ENST00000523500	0.842	0.958	PredHel=0	0.455985	extr 20, nucl 4.5, lyso 4, cyto_nucl 3.5	0.848	P10909		ENSG00000120885
ENSP00000434589	ENSG00000054938	CHRDL2	ENST00000528471	0.119	0.176	PredHel=0	0.95823	extr 27, nucl 2	0.938	Q6WN34		ENSG00000054938
ENSP00000435105	ENSG00000164733	CTSB	ENST00000530640	0.841	0.894	PredHel=0	0.218227	extr 25, lyso 7	0.723	P07858		ENSG00000164733
ENSP00000433215	ENSG00000164733	CTSB	ENST00000531089	0.841	0.894	PredHel=0	0.218227	extr 25, lyso 7	0.723	P07858		ENSG00000164733
ENSP00000432244	ENSG00000164733	CTSB	ENST00000533455	0.841	0.894	PredHel=0	0.218227	extr 25, lyso 7	0.723	P07858		ENSG00000164733
ENSP00000432055	ENSG00000054938	CHRDL2	ENST00000534276	0.116	0.085	PredHel=0	0.270822	extr 28, nucl 2	0.934	Q6WN34		ENSG00000054938
ENSP00000434217	ENSG00000164733	CTSB	ENST00000534510	0.841	0.894	PredHel=0	0.218227	extr 25, lyso 7	0.723	P07858		ENSG00000164733
ENSP00000443478	ENSG00000041982	TNC	ENST00000537320	0.837	0.897	PredHel=1	0.16319	extr 28, E.R. 2, lyso 2	0.486	P24821		ENSG00000041982
ENSP00000439700	ENSG00000137261	KIAA0319	ENST00000537886	0.664	0.888	PredHel=0	0.0136525	extr 19, extr_plas 13.5, plas 6, lyso 5	0.556	Q5VV43		ENSG00000137261
ENSP00000440496	ENSG00000197614	MFAP5	ENST00000540087	0.644	0.915	PredHel=0	0.825467	extr 32	0.963	Q13361		ENSG00000197614
ENSP00000457655	ENSG00000103196	CRISPLD2	ENST00000564567	0.746	0.96	PredHel=1	0.0197671	extr 25, E.R. 4	0.779	Q9H0B8		ENSG00000103196
ENSP00000454858	ENSG00000103196	CRISPLD2	ENST00000569090	0.746	0.96	PredHel=1	0.611773	extr 23, plas 5, mito 2	0.937	Q9H0B8		ENSG00000103196
ENSP00000458566	ENSG00000176845	METRNL	ENST00000570778	0.123	0.044	PredHel=0	0.566514	mito 18, cyto 6.5, nucl 5, cyto_pero 4	0.934	Q641Q3		ENSG00000176845
ENSP00000458585	ENSG00000262406	MMP12	ENST00000571244	0.835	0.868	PredHel=0	0.580132	extr 20, E.R. 6, lyso 4	0.547	P39900		ENSG00000262406
ENSP00000460798	ENSG00000176845	METRNL	ENST00000571814	0.123	0.044	PredHel=0	0.566514	mito 18, cyto 6.5, nucl 5, cyto_pero 4	0.934	Q641Q3		ENSG00000176845

## Sheet: Meta vs Infl. No FBs
Supplementary Table 2. Continued
Protein	Gene	Gene Symbol	Transcript	SignalP	TargetP	TMHMM	PredGPI	WoLF.PSORT	SecretomeP	Uniprot
ENSP00000052754	ENSG00000011465	DCN	ENST00000052754	0.858	0.955	PredHel=0	0.85266	extr 20, mito 5, lyso 4	0.557	P07585
ENSP00000053867	ENSG00000030582	GRN	ENST00000053867	0.864	0.944	PredHel=0	0.321257	extr 26, lyso 3	0.635	P28799
ENSP00000190983	ENSG00000064205	WISP2	ENST00000190983	0.892	0.962	PredHel=0	0.940802	extr 24, mito 3.5, cyto_mito 3, lyso 2	0.535	O76076
ENSP00000204604	ENSG00000090539	CHRD	ENST00000204604	0.837	0.894	PredHel=0	0.523446	extr 28, lyso 4	0.326	Q9H2X0
ENSP00000204615	ENSG00000090534	THPO	ENST00000204615	0.866	0.912	PredHel=0	0.985467	extr 25, plas 3, cyto 1, E.R. 1, pero 1, lyso	0.446	P40225
ENSP00000223271	ENSG00000106538	RARRES2	ENST00000223271	0.831	0.9	PredHel=0	0.749357	extr 31	0.971	Q99969
ENSP00000233813	ENSG00000115461	IGFBP5	ENST00000233813	0.863	0.964	PredHel=0	0.503465	extr 28, E.R. 3	0.932	P24593
ENSP00000246949	ENSG00000213918	DNASE1	ENST00000246949	0.912	0.96	PredHel=1	0.81113	extr 25, lyso 3, pero 2	0.819	P24855
ENSP00000249842	ENSG00000129009	ISLR	ENST00000249842	0.939	0.97	PredHel=0	1.50459e-07	extr 17, plas 3, cyto 3, E.R. 3, lyso 3, cyto	0.632	O14498
ENSP00000252809	ENSG00000130513	GDF15	ENST00000252809	0.835	0.928	PredHel=0	0.941643	extr 25, cyto_pero 4, cyto 3.5	0.902	Q99988
ENSP00000255409	ENSG00000133048	CHI3L1	ENST00000255409	0.85	0.887	PredHel=0	0.972752	extr 27, mito 2, lyso 2	0.574	P36222
ENSP00000257359	ENSG00000134917	ADAMTS8	ENST00000257359	0.945	0.923	PredHel=0	0.340377	extr 22, lyso 4, E.R. 3	0.578	Q9UP79
ENSP00000259396	ENSG00000229314	ORM1	ENST00000259396	0.94	0.982	PredHel=0	0.559271	extr 22, E.R. 6, mito 2, lyso 2	0.559	P02763
ENSP00000260595	ENSG00000138028	CGREF1	ENST00000260595	0.912	0.952	PredHel=0	0.128315	extr 21, E.R. 3, plas 2, mito 2, golg 2	0.814	Q99674
ENSP00000261405	ENSG00000110799	VWF	ENST00000261405	0.922	0.84	PredHel=0	0.0920218	extr 26, E.R. 3, lyso 3	0.5	P04275
ENSP00000261862	ENSG00000187720	THSD4	ENST00000261862	0.868	0.82	PredHel=0	0.950102	extr 26, lyso 3, E.R. 2.5	0.605	Q6ZMP0
ENSP00000262464	ENSG00000138829	FBN2	ENST00000262464	0.844	0.949	PredHel=1	0.849264	extr 21, E.R. 3, pero 3, lyso 2, E.R._mito 2,	0.473	P35556
ENSP00000262648	ENSG00000011201	ANOS1	ENST00000262648	0.849	0.949	PredHel=0	0.408019	extr 24, E.R._golg 4, E.R. 3.5, golg 3.5	0.55	P23352
ENSP00000262722	ENSG00000077942	FBLN1	ENST00000262722	0.869	0.961	PredHel=0	0.00492721	extr 27.5, extr_plas 14.5	0.642	P23142
ENSP00000263851	ENSG00000104432	IL7	ENST00000263851	0.739	0.947	PredHel=0	0.777005	extr 29	0.935	P13232
ENSP00000264094	ENSG00000115318	LOXL3	ENST00000264094	0.916	0.973	PredHel=0	0.421659	extr 27, E.R. 2, lyso 2	0.617	P58215
ENSP00000265441	ENSG00000105989	WNT2	ENST00000265441	0.867	0.954	PredHel=0	0.189919	extr 25, lyso 3, cyto_pero 3	0.906	P09544
ENSP00000266718	ENSG00000139329	LUM	ENST00000266718	0.849	0.917	PredHel=0	0.961007	extr 27, lyso 3	0.584	P51884
ENSP00000271643	ENSG00000143382	ADAMTSL4	ENST00000271643	0.917	0.975	PredHel=0	0.967152	extr 26, lyso 3	0.57	Q6UY14
ENSP00000274625	ENSG00000156427	FGF18	ENST00000274625	0.881	0.985	PredHel=0	0.276041	extr 28, lyso 4	0.79	O76093
ENSP00000276935	ENSG00000178031	ADAMTSL1	ENST00000276935	0.88	0.952	PredHel=0	0.0681414	extr 20, lyso 10, extr_plas 10	0.587	Q8N6G6
ENSP00000277415	ENSG00000130558	OLFM1	ENST00000277415	0.731	0.939	PredHel=0	0.812544	extr 28, pero 3	0.925	Q99784
ENSP00000278407	ENSG00000149131	SERPING1	ENST00000278407	0.859	0.958	PredHel=0	0.207891	extr 21, E.R. 7.5, E.R._golg 5	0.685	P05155
ENSP00000282470	ENSG00000152583	SPARCL1	ENST00000282470	0.873	0.816	PredHel=0	0.526079	extr 25, mito 4	0.405	Q14515
ENSP00000287814	ENSG00000157150	TIMP4	ENST00000287814	0.844	0.912	PredHel=0	0.727447	extr 24, cyto_mito 4, mito 3.5	0.591	Q99727
ENSP00000295550	ENSG00000163359	COL6A3	ENST00000295550	0.863	0.833	PredHel=0	0.437897	extr 16, mito 4, pero 3, cyto_mito 3, E.R._go	0.384	P12111
ENSP00000295760	ENSG00000163520	FBLN2	ENST00000295760	0.88	0.964	PredHel=0	0.233636	extr 16, cyto_pero 4.16667, mito_pero 3.66667	0.613	P98095
ENSP00000296875	ENSG00000164404	GDF9	ENST00000296875	0.819	0.985	PredHel=1	0.146963	extr 24, E.R. 2, lyso 2, golg 2, E.R._golg 2	0.863	B4DXG3
ENSP00000298454	ENSG00000165633	VSTM4	ENST00000298454	0.622	0.602	PredHel=0	0.00154937	extr 28, mito 2	0.948	Q8IW00
ENSP00000299367	ENSG00000166278	C2	ENST00000299367	0.906	0.981	PredHel=0	0.785906	extr 26, E.R. 4	0.59	P06681
ENSP00000301770	ENSG00000167992	VWCE	ENST00000301770	0.801	0.858	PredHel=0	0.397909	extr 27, mito 3	0.881	Q96DN2
ENSP00000303208	ENSG00000169174	PCSK9	ENST00000302118	0.935	0.966	PredHel=0	0.953541	extr 19, lyso 10	0.689	Q8NBP7
ENSP00000302924	ENSG00000172458	IL17D	ENST00000304920	0.682	0.737	PredHel=0	0.822119	extr 22, mito 4, cyto 3, pero 3, cyto_pero 3	0.916	Q8TAD2
ENSP00000302234	ENSG00000172156	CCL11	ENST00000305869	0.894	0.943	PredHel=1	0.116497	extr 27, plas 2, lyso 2	0.93	P51671
ENSP00000311905	ENSG00000090006	LTBP4	ENST00000308370	0.911	0.912	PredHel=0	0.7292	extr 19, golg 5.5, E.R._golg 4, lyso 3, pero	0.323	Q8N2S1
ENSP00000308893	ENSG00000162804	SNED1	ENST00000310397	0.811	0.851	PredHel=0	0.720359	extr 27, pero 3	0.485	Q8TER0
ENSP00000308107	ENSG00000173083	HPSE	ENST00000311412	0.513	0.932	PredHel=0	0.000508942	extr 17, E.R. 4.5, nucl 3, pero 3, E.R._golg	0.717	Q9Y251
ENSP00000310770	ENSG00000173401	GLIPR1L1	ENST00000312442	0.814	0.959	PredHel=0	0.000804924	extr 28, cyto_mito 3	0.61	Q6UWM5
ENSP00000324025	ENSG00000138028	CGREF1	ENST00000312734	0.912	0.952	PredHel=0	0.134903	extr 21, E.R. 3, plas 2, lyso 2, golg 2, E.R.	0.741	Q99674
ENSP00000316333	ENSG00000196352	CD55	ENST00000314754	0.851	0.953	PredHel=0	0.759973	extr 26, extr_plas 14.5, lyso 4	0.45	P08174
ENSP00000324672	ENSG00000153446	C16orf89	ENST00000315997	0.921	0.964	PredHel=0	0.795693	extr 24, lyso 5	0.953	Q6UX73
ENSP00000315130	ENSG00000120885	CLU	ENST00000316403	0.842	0.958	PredHel=0	0.455985	extr 20, nucl 4.5, lyso 4, cyto_nucl 3.5	0.848	P10909
ENSP00000315731	ENSG00000176845	METRNL	ENST00000320095	0.728	0.32	PredHel=0	0.518582	plas 10, E.R. 8, mito 5, cysk_plas 5, lyso 4,	0.935	Q641Q3
ENSP00000322273	ENSG00000116774	OLFML3	ENST00000320334	0.826	0.945	PredHel=0	0.348267	extr 18, mito 5, cyto 3.5, cyto_nucl 3.5, lys	0.411	Q9NRN5
ENSP00000317145	ENSG00000168621	GDNF	ENST00000326524	0.897	0.951	PredHel=0	0.133623	extr 26, E.R. 3, cyto_pero 2	0.805	P39905
ENSP00000332139	ENSG00000197766	CFD	ENST00000327726	0.791	0.859	PredHel=0	0.352969	extr 28, pero 2	0.953	P00746
ENSP00000331544	ENSG00000077942	FBLN1	ENST00000327858	0.869	0.961	PredHel=0	0.285491	extr 25.5, extr_plas 13.5, lyso 5	0.609	P23142
ENSP00000327887	ENSG00000178031	ADAMTSL1	ENST00000327883	0.88	0.952	PredHel=0	0.549319	extr 21, lyso 10	0.683	Q8N6G6
ENSP00000330070	ENSG00000183971	NPW	ENST00000329610	0.834	0.86	PredHel=0	0.735278	extr 28, golg 4	0.813	Q8N729
ENSP00000330601	ENSG00000182218	HHIPL1	ENST00000330710	0.82	0.835	PredHel=0	0.856779	extr 21, pero 4, E.R. 3, lyso 3	0.326	Q96JK4
ENSP00000335481	ENSG00000186998	EMID1	ENST00000334018	0.933	0.832	PredHel=1	0.200205	extr 17, mito 8, cyto_mito 5.5, lyso 3	0.317	Q96A84
ENSP00000335657	ENSG00000187094	CCK	ENST00000334681	0.868	0.968	PredHel=0	0.203016	extr 31	0.907	P06307
ENSP00000334186	ENSG00000167992	VWCE	ENST00000335613	0.801	0.858	PredHel=0	0.933584	extr 14.5, extr_plas 14.5, plas 13.5	0.45	Q96DN2
ENSP00000336762	ENSG00000214274	ANG	ENST00000336811	0.899	0.929	PredHel=1	0.450817	extr 30	0.903	P03950
ENSP00000336987	ENSG00000164112	TMEM155	ENST00000337677	0.599	0.81	PredHel=0	0.240174	extr 29	0.926	Q4W5P6
ENSP00000342012	ENSG00000161249	DMKN	ENST00000339686	0.879	0.938	PredHel=0	0.699829	extr 22, nucl 3, cyto 3, cyto_nucl 3, lyso 3	0.689	Q6E0U4
ENSP00000345289	ENSG00000110400	NECTIN1	ENST00000340882	0.892	0.857	PredHel=1	0.399318	extr 14, mito 11, pero 4	0.798	Q15223
ENSP00000342212	ENSG00000077942	FBLN1	ENST00000340923	0.869	0.961	PredHel=0	0.416592	extr 28.5, extr_plas 15	0.776	P23142
ENSP00000345008	ENSG00000140092	FBLN5	ENST00000342058	0.823	0.871	PredHel=0	0.73467	extr 25, lyso 5	0.82	Q9UBX5
ENSP00000342070	ENSG00000164733	CTSB	ENST00000345125	0.841	0.894	PredHel=0	0.218227	extr 25, lyso 7	0.723	P07858
ENSP00000314451	ENSG00000215788	TNFRSF25	ENST00000348333	0.838	0.84	PredHel=1	0.317835	extr 19, plas 11	0.834	Q93038
ENSP00000334036	ENSG00000090539	CHRD	ENST00000348986	0.837	0.894	PredHel=0	0.527497	extr 28, lyso 4	0.3	Q9H2X0
ENSP00000339730	ENSG00000113296	THBS4	ENST00000350881	0.813	0.92	PredHel=0	0.232303	extr 21, mito 4, pero 4, mito_pero 4	0.486	P35443
ENSP00000326762	ENSG00000215788	TNFRSF25	ENST00000351748	0.837	0.893	PredHel=0	0.383142	extr 31	0.912	Q93038
ENSP00000345672	ENSG00000164733	CTSB	ENST00000353047	0.841	0.894	PredHel=0	0.218227	extr 25, lyso 7	0.723	P07858
ENSP00000315873	ENSG00000163359	COL6A3	ENST00000353578	0.87	0.956	PredHel=0	0.454524	extr 16, mito 4, pero 3, cyto_mito 3, E.R._go	0.362	P12111
ENSP00000347484	ENSG00000187720	THSD4	ENST00000355327	0.868	0.82	PredHel=0	0.950102	extr 26, lyso 3, E.R. 2.5	0.605	Q6ZMP0
ENSP00000347596	ENSG00000115380	EFEMP1	ENST00000355426	0.848	0.927	PredHel=0	0.00679136	extr 28, lyso 4	0.74	Q12805
ENSP00000349341	ENSG00000215788	TNFRSF25	ENST00000356876	0.842	0.902	PredHel=1	0.303778	extr 19, plas 9, E.R. 2, lyso 2	0.675	Q93038
ENSP00000349757	ENSG00000182218	HHIPL1	ENST00000357223	0.82	0.835	PredHel=0	0.240696	extr 24, lyso 3, pero 2, cyto_mito 2	0.701	Q96JK4
ENSP00000350413	ENSG00000187720	THSD4	ENST00000357769	0.824	0.926	PredHel=0	0.926428	extr 25, E.R. 2, lyso 2	0.597	Q6ZMP0
ENSP00000351043	ENSG00000219438	FAM19A5	ENST00000358295	0.535	0.989	PredHel=1	0.824447	extr 32	0.961	Q7Z5A7
ENSP00000352455	ENSG00000197614	MFAP5	ENST00000359478	0.644	0.96	PredHel=0	0.825484	extr 32	0.959	Q13361
ENSP00000354610	ENSG00000240038	AMY2B	ENST00000361355	0.901	0.881	PredHel=0	0.24177	extr 15, pero 6, mito 5, lyso 3, E.R._mito 3,	0.717	P19961
ENSP00000356031	ENSG00000196352	CD55	ENST00000367064	0.851	0.953	PredHel=0	2.11018e-09	extr 27, extr_plas 15	0.213	P08174
ENSP00000356330	ENSG00000203722	RAET1G	ENST00000367361	0.899	0.948	PredHel=0	0.50057	extr 20.5, extr_plas 12, mito 3, plas 2.5, cy	0.904	Q6H3X3
ENSP00000356399	ENSG00000000971	CFH	ENST00000367429	0.911	0.96	PredHel=0	0.534143	extr 19.5, extr_plas 10.5, E.R. 9.5, E.R._gol	0.45	P08603
ENSP00000356572	ENSG00000116260	QSOX1	ENST00000367600	0.927	0.962	PredHel=0	0.795716	extr 14, lyso 9, pero 3, cyto_mito 2.5, mito	0.65	O00391
ENSP00000356633	ENSG00000116183	PAPPA2	ENST00000367661	0.862	0.963	PredHel=0	0.00552467	extr 23, E.R. 4.5, E.R._golg 3.5, lyso 2	0.416	Q9BXP8
ENSP00000356634	ENSG00000116183	PAPPA2	ENST00000367662	0.862	0.963	PredHel=0	0.310929	extr 20, plas 5, E.R._golg 2.5, cysk_plas 2.5	0.44	Q9BXP8
ENSP00000357665	ENSG00000148848	ADAM12	ENST00000368676	0.818	0.907	PredHel=0	0.673404	extr 28, E.R. 1.5, E.R._golg 1.5	0.392	O43184
ENSP00000358034	ENSG00000143382	ADAMTSL4	ENST00000369038	0.917	0.975	PredHel=0	0.967152	extr 26, lyso 3	0.57	Q6UY14
ENSP00000358035	ENSG00000143382	ADAMTSL4	ENST00000369039	0.917	0.975	PredHel=0	0.96811	extr 26, lyso 3	0.598	Q6UY14
ENSP00000358037	ENSG00000143382	ADAMTSL4	ENST00000369041	0.917	0.975	PredHel=0	0.976076	extr 25, lyso 5	0.624	Q6UY14
ENSP00000359540	ENSG00000143162	CREG1	ENST00000370509	0.86	0.899	PredHel=1	0.499119	extr 26, lyso 3, golg 3	0.903	O75629
ENSP00000360687	ENSG00000107317	PTGDS	ENST00000371625	0.827	0.945	PredHel=0	0.489691	extr 25, lyso 3, cyto_pero 2.5	0.703	P41222
ENSP00000361359	ENSG00000101017	CD40	ENST00000372285	0.81	0.896	PredHel=1	0.38124	extr 23, lyso 4, cyto 2, pero 2, cyto_pero 2	0.183	P25942
ENSP00000361956	ENSG00000064205	WISP2	ENST00000372865	0.892	0.958	PredHel=0	0.994194	extr 22, mito 5.5, cyto_mito 5, cyto 3.5	0.556	O76076
ENSP00000361959	ENSG00000064205	WISP2	ENST00000372868	0.892	0.962	PredHel=0	0.940802	extr 24, mito 3.5, cyto_mito 3, lyso 2	0.535	O76076
ENSP00000364684	ENSG00000117122	MFAP2	ENST00000375534	0.817	0.947	PredHel=0	0.988165	extr 30	0.946	P55001
ENSP00000364685	ENSG00000117122	MFAP2	ENST00000375535	0.821	0.942	PredHel=0	0.930436	extr 31	0.951	P55001
ENSP00000365048	ENSG00000102524	TNFSF13B	ENST00000375887	0.116	0.149	PredHel=1	0.924623	cyto 12.5, plas 7, cyto_mito 7, extr_plas 6,	0.929	Q9Y275
ENSP00000366246	ENSG00000183098	GPC6	ENST00000377047	0.75	0.919	PredHel=0	5.81203e-08	extr 19.5, extr_plas 11, E.R. 8, lyso 3	0.628	Q9Y625
ENSP00000367013	ENSG00000215788	TNFRSF25	ENST00000377782	0.842	0.902	PredHel=1	0.318305	extr 17, plas 9, E.R. 2, lyso 2	0.129	Q93038
ENSP00000367574	ENSG00000149131	SERPING1	ENST00000378323	0.822	0.94	PredHel=0	0.354149	extr 23, E.R. 7	0.676	P05155
ENSP00000367942	ENSG00000164404	GDF9	ENST00000378673	0.819	0.985	PredHel=1	0.146963	extr 24, E.R. 2, lyso 2, golg 2, E.R._golg 2	0.863	O60383
ENSP00000368104	ENSG00000125845	BMP2	ENST00000378827	0.851	0.792	PredHel=1	0.0669345	extr 14, plas 9, E.R. 4, cyto 3.5, cyto_pero	0.936	P12643
ENSP00000369921	ENSG00000178031	ADAMTSL1	ENST00000380548	0.88	0.952	PredHel=0	0.631074	extr 25, lyso 4	0.455	Q8N6G6
ENSP00000369940	ENSG00000178031	ADAMTSL1	ENST00000380566	0.88	0.952	PredHel=0	0.0401206	extr 22, lyso 9	0.832	Q8N6G6
ENSP00000371790	ENSG00000102678	FGF9	ENST00000382353	0.101	0.114	PredHel=0	0.61733	extr 7, mito 5.5, mito_pero 5.5, nucl 5, cyto	0.915	P31371
ENSP00000375860	ENSG00000163359	COL6A3	ENST00000392003	0.862	0.888	PredHel=0	0.876985	extr 18, mito 4, pero 3, lyso 3, golg 2	0.547	P12111
ENSP00000375861	ENSG00000163359	COL6A3	ENST00000392004	0.87	0.956	PredHel=0	0.876237	extr 19, mito 7, cyto 3	0.595	P12111
ENSP00000376524	ENSG00000153246	PLA2R1	ENST00000392771	0.881	0.946	PredHel=0	0.206808	extr 25, lyso 3, nucl 1.5, cyto_nucl 1.5	0.596	Q13018
ENSP00000376717	ENSG00000130558	OLFM1	ENST00000392991	0.475	0.87	PredHel=0	0.236032	extr 26, pero 3	0.955	Q99784
ENSP00000376862	ENSG00000011465	DCN	ENST00000393155	0.858	0.955	PredHel=0	0.85266	extr 20, mito 5, lyso 4	0.557	P07585
ENSP00000377512	ENSG00000115318	LOXL3	ENST00000393937	0.916	0.973	PredHel=0	0.411715	extr 22, lyso 6, pero 3	0.672	P58215
ENSP00000377783	ENSG00000184500	PROS1	ENST00000394236	0.895	0.754	PredHel=0	0.022646	extr 19, E.R. 7, E.R._golg 5, lyso 3	0.547	P07225
ENSP00000377917	ENSG00000164112	TMEM155	ENST00000394394	0.599	0.81	PredHel=0	0.240174	extr 29	0.926	Q4W5P6
ENSP00000377919	ENSG00000164112	TMEM155	ENST00000394396	0.599	0.81	PredHel=0	0.240174	extr 29	0.926	Q4W5P6
ENSP00000378058	ENSG00000115380	EFEMP1	ENST00000394555	0.848	0.927	PredHel=0	0.00679136	extr 28, lyso 4	0.74	Q12805
ENSP00000378550	ENSG00000129009	ISLR	ENST00000395118	0.939	0.97	PredHel=0	1.50459e-07	extr 17, plas 3, cyto 3, E.R. 3, lyso 3, cyto	0.632	O14498
ENSP00000379139	ENSG00000107562	CXCL12	ENST00000395793	0.87	0.953	PredHel=0	0.75355	extr 32	0.92	P48061
ENSP00000379141	ENSG00000107562	CXCL12	ENST00000395795	0.866	0.956	PredHel=0	0.13843	extr 32	0.914	P48061
ENSP00000379472	ENSG00000187094	CCK	ENST00000396169	0.868	0.968	PredHel=0	0.203016	extr 31	0.907	P06307
ENSP00000379798	ENSG00000197614	MFAP5	ENST00000396549	0.644	0.915	PredHel=0	0.825467	extr 32	0.963	Q13361
ENSP00000380602	ENSG00000144619	CNTN4	ENST00000397461	0.742	0.957	PredHel=0	1.55306e-07	extr 23, nucl 3, plas 2, lyso 2, mito_nucl 2	0.457	Q8IWV2
ENSP00000381077	ENSG00000214274	ANG	ENST00000397990	0.899	0.929	PredHel=1	0.450817	extr 30	0.903	P03950
ENSP00000384871	ENSG00000162804	SNED1	ENST00000401884	0.811	0.851	PredHel=0	0.894013	extr 24, lyso 3, cyto_mito 3, cyto 2, mito 2	0.544	Q8TER0
ENSP00000385452	ENSG00000138028	CGREF1	ENST00000402394	0.912	0.952	PredHel=0	0.134903	extr 21, E.R. 3, plas 2, lyso 2, golg 2, E.R.	0.741	Q99674
ENSP00000385103	ENSG00000138028	CGREF1	ENST00000402550	0.912	0.952	PredHel=0	0.767915	extr 23, plas 2, mito 2, E.R. 2, golg 2, E.R.	0.951	Q99674
ENSP00000385521	ENSG00000077942	FBLN1	ENST00000402984	0.867	0.929	PredHel=0	0.0054885	extr 26.5, extr_plas 14, lyso 5	0.61	B1AHL2
ENSP00000385980	ENSG00000169884	WNT10B	ENST00000403957	0.658	0.899	PredHel=0	0.645629	extr 25, nucl 3, lyso 3	0.914	B5MCC8
ENSP00000385827	ENSG00000118004	COLEC11	ENST00000404205	0.149	0.305	PredHel=0	0.530709	extr 20, cyto 9.5, cyto_nucl 6	0.903	Q9BWP8
ENSP00000384169	ENSG00000163520	FBLN2	ENST00000404922	0.88	0.964	PredHel=0	0.221086	extr 16, cyto_pero 4.16667, mito_pero 3.66667	0.607	P98095
ENSP00000385419	ENSG00000120885	CLU	ENST00000405140	0.842	0.958	PredHel=0	0.455985	extr 20, nucl 4.5, lyso 4, cyto_nucl 3.5	0.848	P10909
ENSP00000384262	ENSG00000173083	HPSE	ENST00000405413	0.513	0.932	PredHel=0	0.000508942	extr 17, E.R. 4.5, nucl 3, pero 3, E.R._golg	0.717	Q9Y251
ENSP00000386007	ENSG00000162804	SNED1	ENST00000405547	0.811	0.851	PredHel=0	0.662664	extr 27, pero 3	0.53	Q8TER0
ENSP00000386113	ENSG00000138028	CGREF1	ENST00000405600	0.912	0.952	PredHel=0	0.134903	extr 21, E.R. 3, plas 2, lyso 2, golg 2, E.R.	0.741	Q99674
ENSP00000385905	ENSG00000213918	DNASE1	ENST00000407479	0.912	0.96	PredHel=1	0.81113	extr 25, lyso 3, pero 2	0.819	P24855
ENSP00000386225	ENSG00000161249	DMKN	ENST00000408915	0.886	0.97	PredHel=0	0.538345	extr 31	0.967	Q6E0U4
ENSP00000386844	ENSG00000163359	COL6A3	ENST00000409809	0.87	0.956	PredHel=0	0.454524	extr 16, mito 4, pero 3, cyto_mito 3, E.R._go	0.362	P12111
ENSP00000398473	ENSG00000169884	WNT10B	ENST00000413630	0.658	0.9	PredHel=0	0.871419	extr 27, nucl 3	0.961	C9J3H3
ENSP00000392222	ENSG00000161249	DMKN	ENST00000414866	0.101	0.044	PredHel=0	0.892014	cyto 14.5, cyto_nucl 12, extr 9, nucl 8.5	0.939	Q6E0U4
ENSP00000396915	ENSG00000105711	SCN1B	ENST00000415950	0.814	0.911	PredHel=0	0.814024	extr 32	0.923	Q07699
ENSP00000414743	ENSG00000161249	DMKN	ENST00000418261	0.879	0.938	PredHel=0	0.0154755	extr 24, nucl 3, lyso 3	0.369	Q6E0U4
ENSP00000414856	ENSG00000152583	SPARCL1	ENST00000418378	0.873	0.816	PredHel=0	0.526079	extr 25, mito 4	0.405	Q14515
ENSP00000396010	ENSG00000144619	CNTN4	ENST00000418658	0.742	0.957	PredHel=0	1.55306e-07	extr 23, nucl 3, plas 2, lyso 2, mito_nucl 2	0.457	Q8IWV2
ENSP00000391036	ENSG00000161249	DMKN	ENST00000419602	0.879	0.938	PredHel=0	0.734773	extr 21, nucl 3, cyto 3, cyto_nucl 3, lyso 3	0.676	Q6E0U4
ENSP00000392794	ENSG00000090539	CHRD	ENST00000420973	0.837	0.894	PredHel=0	0.808964	extr 26, lyso 3	0.541	Q9H2X0
ENSP00000400365	ENSG00000196569	LAMA2	ENST00000421865	0.906	0.879	PredHel=0	0.268815	extr 15, plas 5, E.R. 5, mito 2, golg 2, pero	0.393	P24043
ENSP00000388404	ENSG00000161249	DMKN	ENST00000424570	0.879	0.938	PredHel=0	0.0153858	extr 24, nucl 3, lyso 3	0.441	Q6E0U4
ENSP00000413642	ENSG00000144619	CNTN4	ENST00000427331	0.742	0.957	PredHel=0	1.55306e-07	extr 23, nucl 3, plas 2, lyso 2, mito_nucl 2	0.457	Q8IWV2
ENSP00000414378	ENSG00000243364	EFNA4	ENST00000427683	0.673	0.275	PredHel=0	0.00891359	mito 12.5, extr 12, cyto_mito 8.5, cyto 3.5	0.905	P52798
ENSP00000405503	ENSG00000161249	DMKN	ENST00000429837	0.879	0.938	PredHel=0	0.752166	extr 22, nucl 3, cyto 3, cyto_nucl 3	0.723	Q6E0U4
ENSP00000389540	ENSG00000102524	TNFSF13B	ENST00000430559	0.116	0.149	PredHel=1	0.927498	cyto 13.5, cyto_mito 7.5, plas 6, extr_plas 5	0.917	Q9Y275
ENSP00000394936	ENSG00000228278	ORM2	ENST00000431067	0.94	0.976	PredHel=0	0.553293	extr 23, E.R. 5, lyso 3, E.R._mito 3	0.511	P19652
ENSP00000391826	ENSG00000167244	IGF2	ENST00000434045	0.104	0.603	PredHel=0	0.883429	cyto 7, E.R. 6.5, E.R._mito 6, cyto_pero 6, m	0.942	P01344
ENSP00000409124	ENSG00000187094	CCK	ENST00000434608	0.868	0.968	PredHel=0	0.203016	extr 31	0.907	P06307
ENSP00000393812	ENSG00000077942	FBLN1	ENST00000442170	0.869	0.961	PredHel=0	0.777185	extr 29.5, extr_plas 15.5	0.703	P23142
ENSP00000410763	ENSG00000090534	THPO	ENST00000445696	0.866	0.912	PredHel=0	0.985127	extr 24, plas 3, lyso 2, cyto_plas 2	0.413	P40225
ENSP00000394908	ENSG00000161249	DMKN	ENST00000447113	0.879	0.938	PredHel=0	0.0142546	extr 22, nucl 3, cyto 3, cyto_nucl 3, lyso 3	0.484	Q6E0U4
ENSP00000389643	ENSG00000105989	WNT2	ENST00000449446	0.867	0.983	PredHel=0	0.376158	extr 24, nucl 5	0.939	F8WDR1
ENSP00000409513	ENSG00000161249	DMKN	ENST00000451297	0.879	0.938	PredHel=0	0.0153396	extr 24, nucl 3, lyso 3	0.311	Q6E0U4
ENSP00000430242	ENSG00000189001	SBSN	ENST00000452271	0.817	0.947	PredHel=0	0.00109233	extr 19, E.R. 8, pero 2, lyso 2	0.33	Q6UWP8
ENSP00000409917	ENSG00000164733	CTSB	ENST00000453527	0.841	0.894	PredHel=0	0.218227	extr 25, lyso 7	0.723	P07858
ENSP00000398514	ENSG00000011465	DCN	ENST00000456569	0.858	0.957	PredHel=0	0.983686	extr 31	0.902	P07585
ENSP00000418009	ENSG00000106538	RARRES2	ENST00000466675	0.831	0.9	PredHel=0	0.749357	extr 31	0.971	Q99969
ENSP00000435033	ENSG00000107317	PTGDS	ENST00000471521	0.827	0.945	PredHel=0	0.489691	extr 25, lyso 3, cyto_pero 2.5	0.703	P41222
ENSP00000418285	ENSG00000163359	COL6A3	ENST00000472056	0.862	0.888	PredHel=0	0.472845	extr 15, mito 4, nucl 3, pero 3, cyto_mito 3,	0.274	P12111
ENSP00000420566	ENSG00000153446	C16orf89	ENST00000472572	0.921	0.964	PredHel=0	0.636503	extr 25, lyso 5	0.711	Q6UX73
ENSP00000433347	ENSG00000240038	AMY2B	ENST00000477657	0.901	0.881	PredHel=0	0.299257	extr 17, lyso 5, mito 4, pero 4, mito_pero 4	0.716	P19961
ENSP00000418483	ENSG00000106538	RARRES2	ENST00000482669	0.831	0.9	PredHel=0	0.749357	extr 31	0.971	Q99969
ENSP00000419466	ENSG00000105989	WNT2	ENST00000491214	0.867	0.966	PredHel=0	0.869198	extr 24, nucl 5	0.966	C9JUI2
ENSP00000420042	ENSG00000163520	FBLN2	ENST00000492059	0.88	0.964	PredHel=0	0.221086	extr 16, cyto_pero 4.16667, mito_pero 3.66667	0.607	P98095
ENSP00000427548	ENSG00000145147	SLIT2	ENST00000503823	0.826	0.92	PredHel=0	0.101172	extr 26, E.R. 2.5, lyso 2, E.R._golg 2	0.394	O94813
ENSP00000422261	ENSG00000145147	SLIT2	ENST00000503837	0.826	0.92	PredHel=0	0.100708	extr 26, E.R. 2.5, lyso 2, E.R._golg 2	0.409	O94813
ENSP00000422591	ENSG00000145147	SLIT2	ENST00000504154	0.826	0.92	PredHel=0	0.101928	extr 27, E.R. 2.5, E.R._golg 2	0.407	O94813
ENSP00000425915	ENSG00000250722	SELENOP	ENST00000506577	0.825	0.905	PredHel=0	NA	extr 27, lyso 3	0.722	P49908
ENSP00000424571	ENSG00000138829	FBN2	ENST00000508053	0.844	0.949	PredHel=1	0.849264	extr 21, E.R. 3, pero 3, lyso 2, E.R._mito 2,	0.473	P35556
ENSP00000421038	ENSG00000173083	HPSE	ENST00000509906	0.513	0.932	PredHel=0	0.0101399	extr 21, E.R. 3, pero 3, nucl 2, mito 2, mito	0.82	Q9Y251
ENSP00000427671	ENSG00000250722	SELENOP	ENST00000511224	0.825	0.905	PredHel=0	NA	extr 27, lyso 3	0.722	P49908
ENSP00000423265	ENSG00000173083	HPSE	ENST00000512196	0.513	0.932	PredHel=0	0.000446938	extr 17, mito 4, E.R. 4, E.R._mito 4	0.766	Q9Y251
ENSP00000421365	ENSG00000173083	HPSE	ENST00000513463	0.513	0.932	PredHel=0	0.000700264	extr 16, mito 5, E.R. 4, mito_pero 4	0.739	Q9Y251
ENSP00000420939	ENSG00000250722	SELENOP	ENST00000514985	0.825	0.905	PredHel=0	NA	extr 27, lyso 3	0.722	P49908
ENSP00000428771	ENSG00000189001	SBSN	ENST00000518157	0.817	0.947	PredHel=0	0.000327446	extr 28, E.R. 3	0.539	Q6UWP8
ENSP00000431112	ENSG00000165078	CPA6	ENST00000518549	0.672	0.771	PredHel=0	0.51785	mito 15.5, extr 9, mito_pero 8.5, cyto 5	0.932	Q8N4T0
ENSP00000427750	ENSG00000104432	IL7	ENST00000520269	0.739	0.949	PredHel=0	0.77807	extr 31	0.943	P13232
ENSP00000429620	ENSG00000120885	CLU	ENST00000523500	0.842	0.958	PredHel=0	0.455985	extr 20, nucl 4.5, lyso 4, cyto_nucl 3.5	0.848	P10909
ENSP00000434589	ENSG00000054938	CHRDL2	ENST00000528471	0.119	0.176	PredHel=0	0.95823	extr 27, nucl 2	0.938	Q6WN34
ENSP00000435105	ENSG00000164733	CTSB	ENST00000530640	0.841	0.894	PredHel=0	0.218227	extr 25, lyso 7	0.723	P07858
ENSP00000433215	ENSG00000164733	CTSB	ENST00000531089	0.841	0.894	PredHel=0	0.218227	extr 25, lyso 7	0.723	P07858
ENSP00000432244	ENSG00000164733	CTSB	ENST00000533455	0.841	0.894	PredHel=0	0.218227	extr 25, lyso 7	0.723	P07858
ENSP00000432055	ENSG00000054938	CHRDL2	ENST00000534276	0.116	0.085	PredHel=0	0.270822	extr 28, nucl 2	0.934	Q6WN34
ENSP00000434217	ENSG00000164733	CTSB	ENST00000534510	0.841	0.894	PredHel=0	0.218227	extr 25, lyso 7	0.723	P07858
ENSP00000440496	ENSG00000197614	MFAP5	ENST00000540087	0.644	0.915	PredHel=0	0.825467	extr 32	0.963	Q13361
ENSP00000447654	ENSG00000011465	DCN	ENST00000552962	0.858	0.955	PredHel=0	0.85266	extr 20, mito 5, lyso 4	0.557	P07585
ENSP00000458566	ENSG00000176845	METRNL	ENST00000570778	0.123	0.044	PredHel=0	0.566514	mito 18, cyto 6.5, nucl 5, cyto_pero 4	0.934	Q641Q3
ENSP00000460798	ENSG00000176845	METRNL	ENST00000571814	0.123	0.044	PredHel=0	0.566514	mito 18, cyto 6.5, nucl 5, cyto_pero 4	0.934	Q641Q3
ENSP00000464145	ENSG00000266524	GDF10	ENST00000580279	0.821	0.914	PredHel=0	0.71334	extr 15, pero 6, E.R. 4, lyso 3, golg 3, cyto	0.925	P55107
